# Supplementary material for: HKDC1 promotes colorectal cancer progression by regulating RCOR1 expression to activate the Wnt/β-catenin pathway, enhancing proliferation, migration, and epithelial-mesenchymal transition
Source: J Biol Chem. 2025 Apr 8;301(5):108478. doi: 10.1016/j.jbc.2025.108478 (PMC12137164; doi:10.1016/j.jbc.2025.108478)
Supplement: Spectrometry [file mmc1.xlsx]

## Sheet: proteinGroups
Protein IDs	Protein names	Gene names	Fasta headers	Number of proteins	Peptides	Razor + unique peptides	Unique peptides	Sequence coverage [%]	Mol. weight [kDa]	Intensity	Intensity kao	iBAQ	iBAQ kao
L0R8D2		RCOR1	L0R8D2_HUMAN Alternative protein RCOR1 OS=Homo sapiens OX=9606 GN=RCOR1 PE=4 SV=1	10	21	21	21	34.5	62.6918	17238000000	17238000000	3447500000	3447500000
A1A508;Q86W20;A6XGL3;Q8N2U3;A0A7P0MNE9;Q7Z5F4;P35030;Q9BYE2	Trypsin-3;Transmembrane protease serine 13	PRSS3;PRSS1;TMPRSS13	A1A508_HUMAN PRSS3 protein OS=Homo sapiens OX=9606 GN=PRSS3 PE=2 SV=1;Q86W20_HUMAN Protease serine 1 (Fragment) OS=Homo sapiens OX=9606 GN=PRSS1 PE=4 SV=1;A6XGL3_HUMAN Protease serine 1 OS=Homo sapiens OX=9606 GN=PRSS1 PE=1 SV=1;Q8N2U3_HUMAN PRSS3 protein	8	2	2	1	8.5	26.487	15982000000	15982000000	1775800000	1775800000
A0A2R8Y429;A0A2R8Y703;A0A2R8YG53;A0A087WTV1;A0A2R8YG95;A0A2R8YFT0;A0A2R8Y690;A0A2R8YG59;A0A2R8Y5R1;A0A2R8Y362;A0A2R8YD49;B2RDK3;Q9H1P3	Oxysterol-binding protein;Oxysterol-binding protein-related protein 2	OSBPL2	A0A2R8Y429_HUMAN Oxysterol-binding protein-related protein 2 OS=Homo sapiens OX=9606 GN=OSBPL2 PE=1 SV=1;A0A2R8Y703_HUMAN Oxysterol-binding protein-related protein 2 OS=Homo sapiens OX=9606 GN=OSBPL2 PE=1 SV=1;A0A2R8YG53_HUMAN Oxysterol-binding protein-rel	13	1	1	1	19.8	11.207	5634700000	5634700000	939120000	939120000
H6VRG3;H6VRG0;H6VRF8;H6VRG1;P04264;H6VRG2;H6VRF9;F8VP67;Q969I0;Q147W7	Keratin, type II cytoskeletal 1	KRT1	H6VRG3_HUMAN Keratin, type II cytoskeletal 1 OS=Homo sapiens OX=9606 GN=KRT1 PE=3 SV=1;H6VRG0_HUMAN Keratin, type II cytoskeletal 1 OS=Homo sapiens OX=9606 GN=KRT1 PE=3 SV=1;H6VRF8_HUMAN Keratin, type II cytoskeletal 1 OS=Homo sapiens OX=9606 GN=KRT1 PE=3	10	43	43	38	57.1	66.11	7444100000	7444100000	240130000	240130000
M0R151;M0QYW4;A0A1R3UDR5;Q9UBX7	Kallikrein-11;Kallikrein-11 inactive chain 1;Kallikrein-11 inactive chain 2	KLK11	M0R151_HUMAN Kallikrein related peptidase 11 isoform 5 transcript variant 7 OS=Homo sapiens OX=9606 GN=KLK11 PE=1 SV=1;M0QYW4_HUMAN Kallikrein-11 (Fragment) OS=Homo sapiens OX=9606 GN=KLK11 PE=1 SV=1;A0A1R3UDR5_HUMAN Kallikrein G OS=Homo sapiens OX=9606 GN	4	1	1	1	6.4	11.979	490550000	490550000	122640000	122640000
P35527;K7EQQ3	Keratin, type I cytoskeletal 9	KRT9	K1C9_HUMAN Keratin, type I cytoskeletal 9 OS=Homo sapiens OX=9606 GN=KRT9 PE=1 SV=3;K7EQQ3_HUMAN Keratin, type I cytoskeletal 9 OS=Homo sapiens OX=9606 GN=KRT9 PE=1 SV=1	2	27	27	26	54.9	62.064	3084300000	3084300000	118630000	118630000
P55081	Microfibrillar-associated protein 1	MFAP1	MFAP1_HUMAN Microfibrillar-associated protein 1 OS=Homo sapiens OX=9606 GN=MFAP1 PE=1 SV=2	1	1	1	1	2.7	51.958	1331700000	1331700000	78333000	78333000
A0A1B0GVI3;P13645;Q7Z3Y7;A0A3B3ITG2;Q7Z3Z0;Q7Z3Y8;Q99456;Q6ZPD6;Q7Z3Y9;Q2M2I5	Keratin, type I cytoskeletal 10	KRT10	A0A1B0GVI3_HUMAN Keratin, type I cytoskeletal 10 OS=Homo sapiens OX=9606 GN=KRT10 PE=1 SV=2;K1C10_HUMAN Keratin, type I cytoskeletal 10 OS=Homo sapiens OX=9606 GN=KRT10 PE=1 SV=6	10	25	24	19	42.5	63.345	2201200000	2201200000	75902000	75902000
P81605	Dermcidin;Survival-promoting peptide;DCD-1	DCD	DCD_HUMAN Dermcidin OS=Homo sapiens OX=9606 GN=DCD PE=1 SV=2	1	5	5	5	42.7	11.284	226130000	226130000	45226000	45226000
A0A024R5Q9			A0A024R5Q9_HUMAN HCG1982563 OS=Homo sapiens OX=9606 GN=hCG_1982563 PE=4 SV=1	1	1	1	1	15.6	14.232	241580000	241580000	40263000	40263000
A8K4Q9;Q2TB90;B3KT70;B4E0J9;B4DG62;A8K7J7;B3KXY9;P19367;Q59FD4;A0A024QZK7;A0A024R7R1;A8K2U2;B1AR62;Q53SG7;E9PB90;Q68E10;B3KRA9;Q59H08;P52789;P52790	Hexokinase;Putative hexokinase HKDC1	HKDC1	A8K4Q9_HUMAN hexokinase OS=Homo sapiens OX=9606 PE=2 SV=1;HKDC1_HUMAN Hexokinase HKDC1 OS=Homo sapiens OX=9606 GN=HKDC1 PE=1 SV=3;B3KT70_HUMAN hexokinase OS=Homo sapiens OX=9606 PE=2 SV=1;B4E0J9_HUMAN hexokinase OS=Homo sapiens OX=9606 PE=2 SV=1	20	33	33	33	36.6	102.51	994760000	994760000	19895000	19895000
P35908;Q01546;O95678;Q0IIN1;Q7Z794;H0YID6;H0YIC5;B3KY79;P08729;Q9NSB2;P12036	Keratin, type II cytoskeletal 2 epidermal	KRT2	K22E_HUMAN Keratin, type II cytoskeletal 2 epidermal OS=Homo sapiens OX=9606 GN=KRT2 PE=1 SV=2	11	26	23	18	42.3	65.432	706620000	706620000	17665000	17665000
A0A024R3T8;P09874;B4E0E1;B2R5W3;A0A7I2V3E1;A0A7I2V5E9;A0A7I2V625;Q05D33;Q6PJL0;Q96P95;A0A7I2V384	Poly [ADP-ribose] polymerase 1	PARP1	A0A024R3T8_HUMAN Poly [ADP-ribose] polymerase OS=Homo sapiens OX=9606 GN=PARP1 PE=3 SV=1;PARP1_HUMAN Poly [ADP-ribose] polymerase 1 OS=Homo sapiens OX=9606 GN=PARP1 PE=1 SV=4;B4E0E1_HUMAN Poly [ADP-ribose] polymerase OS=Homo sapiens OX=9606 PE=2 SV=1;B2R5W	11	35	35	35	35.2	113.08	893280000	893280000	17515000	17515000
B4DPV2;E5RFN6;Q8WWZ4	ATP-binding cassette sub-family A member 10	ABCA10	B4DPV2_HUMAN cDNA FLJ51271, highly similar to Homo sapiens ATP-binding cassette, sub-family A (ABC1), member 10 (ABCA10), mRNA OS=Homo sapiens OX=9606 PE=2 SV=1;E5RFN6_HUMAN ATP-binding cassette sub-family A member 10 OS=Homo sapiens OX=9606 GN=ABCA10 PE=1	3	1	1	1	1.7	60.889	352900000	352900000	11763000	11763000
A0A5C2G9F9			A0A5C2G9F9_HUMAN IGH + IGL c414_heavy_IGHV3-21_IGHD2-15_IGHJ4 (Fragment) OS=Homo sapiens OX=9606 PE=2 SV=1	1	1	1	1	9.2	13.171	76207000	76207000	10887000	10887000
P11387;B9EG90;A0A7P0T852;Q9BVT2;A0A7P0T9R7;Q969P6;E5KMK7;E5KMK6;E5KMK5;B4DYD2;B7Z9E8;E5RIC7;D3DWJ7;E5RFS0;E5RJ95;Q6NWZ5;Q6PK95;H0YBR3;E5RGR2;B4E061;E5RFE3;E5RGR4;E5RGE7;H0YC03;E5RJ33	DNA topoisomerase 1	TOP1	TOP1_HUMAN DNA topoisomerase 1 OS=Homo sapiens OX=9606 GN=TOP1 PE=1 SV=2;B9EG90_HUMAN DNA topoisomerase I OS=Homo sapiens OX=9606 GN=TOP1 PE=2 SV=1	25	20	20	20	26.4	90.725	410860000	410860000	10812000	10812000
H0YAP1		ZNF706	H0YAP1_HUMAN Zinc finger protein 706 (Fragment) OS=Homo sapiens OX=9606 GN=ZNF706 PE=1 SV=1	1	1	1	1	31.4	5.7968	27916000	27916000	9305200	9305200
Q2L6I2;A0A1U9X609;Q5STZ8;Q8NE71;Q59F96;H0YGW7;B4DNU2;A0A0G2JJB9;A0A0G2JIC2;A0PJ72;F5GYK6	ATP-binding cassette sub-family F member 1	ABCF1	Q2L6I2_HUMAN ABC50 protein OS=Homo sapiens OX=9606 GN=ABCF1 PE=4 SV=1;A0A1U9X609_HUMAN ABCF1 OS=Homo sapiens OX=9606 PE=4 SV=1;Q5STZ8_HUMAN ATP-binding cassette sub-family F member 1 OS=Homo sapiens OX=9606 GN=ABCF1 PE=1 SV=10;ABCF1_HUMAN ATP-binding casse	11	17	17	17	26.1	91.679	323260000	323260000	8979400	8979400
A0A8Q3SI30			A0A8Q3SI30_HUMAN Protein TASOR 2 OS=Homo sapiens OX=9606 GN=TASOR2 PE=4 SV=1	1	1	1	1	53.5	4.9137	17509000	17509000	8754700	8754700
K7ERV3	Thymidine kinase	TK1	K7ERV3_HUMAN Thymidine kinase OS=Homo sapiens OX=9606 GN=TK1 PE=1 SV=1	1	1	1	1	12	28.594	95272000	95272000	7328600	7328600
E9PRV7;A0A0S2Z3I6;A0A0S2Z392;P25098	Beta-adrenergic receptor kinase 1	ADRBK1	E9PRV7_HUMAN G protein-coupled receptor kinase OS=Homo sapiens OX=9606 GN=GRK2 PE=1 SV=1;A0A0S2Z3I6_HUMAN G protein-coupled receptor kinase (Fragment) OS=Homo sapiens OX=9606 GN=ADRBK1 PE=2 SV=1;A0A0S2Z392_HUMAN G protein-coupled receptor kinase (Fragment)	4	1	1	1	1.7	46.537	157490000	157490000	6847500	6847500
B0QYS1;B0QYS2;B0QYS3;B0QYS5;B0QYR6;Q9UJY5	ADP-ribosylation factor-binding protein GGA1	GGA1	B0QYS1_HUMAN ADP-ribosylation factor-binding protein GGA1 (Fragment) OS=Homo sapiens OX=9606 GN=GGA1 PE=1 SV=1;B0QYS2_HUMAN ADP-ribosylation factor-binding protein GGA1 (Fragment) OS=Homo sapiens OX=9606 GN=GGA1 PE=1 SV=8;B0QYS3_HUMAN ADP-ribosylation fact	6	1	1	1	27.5	4.6574	10386000	10386000	5193200	5193200
C9JKR2;H0YA55;D6RHD5;B7WNR0;B4DPR2;F6KPG5;A0A0C4DGB6;A8K9P0;B4DPP6;P02768;A0A087WWT3;Q56G89;B2RBS8	Serum albumin	ALB	C9JKR2_HUMAN Albumin OS=Homo sapiens OX=9606 GN=ALB PE=1 SV=1;H0YA55_HUMAN Albumin (Fragment) OS=Homo sapiens OX=9606 GN=ALB PE=1 SV=1;D6RHD5_HUMAN Albumin OS=Homo sapiens OX=9606 GN=ALB PE=1 SV=1;B7WNR0_HUMAN Albumin OS=Homo sapiens OX=9606 GN=ALB PE=1 SV	13	4	4	4	12.7	47.287	114610000	114610000	4982900	4982900
P02533;A0A024R1X6;Q14666;P19012;B4DWU0;Q13092;P08727;B4DJM5;C9JM50;B4E2J5;B4E204;B3KVF5;B4DL17;A8MT21;K7ENV3;K7ESE1;A0A3B3IS58;B4DE59;P35900;K7EMS3	Keratin, type I cytoskeletal 14	KRT14	K1C14_HUMAN Keratin, type I cytoskeletal 14 OS=Homo sapiens OX=9606 GN=KRT14 PE=1 SV=4	20	16	12	4	30.1	51.561	120230000	120230000	4146000	4146000
Q86YZ3	Hornerin	HRNR	HORN_HUMAN Hornerin OS=Homo sapiens OX=9606 GN=HRNR PE=1 SV=2	1	9	9	9	12.6	282.39	313450000	313450000	3687600	3687600
E9PKP7;A8K962;P17480;B4DNQ1;O00164;B4DLB0;Q05BZ1;Q9BQR2;E9PLT2;E9PMM2	Nucleolar transcription factor 1	UBTF	E9PKP7_HUMAN Nucleolar transcription factor 1 OS=Homo sapiens OX=9606 GN=UBTF PE=1 SV=1;A8K962_HUMAN cDNA FLJ77827, highly similar to Human upstream binding factor (hUBF) OS=Homo sapiens OX=9606 PE=2 SV=1;UBF1_HUMAN Nucleolar transcription factor 1 OS=Homo	10	10	10	10	17.4	87.435	128500000	128500000	3671300	3671300
A0A140T940;A0A0G2JIC1;A0A024RCV8;A0A024RCV6;A0A1U9X835;A0A1U9X828;A0A1U9X826;A0A1U9X825;A0A1U9X823;A0A1U9X821;A0A024RCM1;A0A0G2JK88;A0A024RCN2;A0A140T982;A0A140T9J3;A0A0G2JK42;H7C2J4;B4DZX3;A2ABF0;A0A0G2JHB4;A0A0G2JJ70;Q59EC5;A0A140T927;A0A140T9I9;A0A140T9P6;A2ABE9;Q9UMP2;O43196	MutS protein homolog 5	MSH5;G7	A0A140T940_HUMAN MutS protein homolog 5 (Fragment) OS=Homo sapiens OX=9606 GN=MSH5 PE=1 SV=1;A0A0G2JIC1_HUMAN MutS protein homolog 5 (Fragment) OS=Homo sapiens OX=9606 GN=MSH5 PE=1 SV=1;A0A024RCV8_HUMAN DNA mismatch repair protein OS=Homo sapiens OX=9606 G	28	1	1	1	7.8	12.929	25219000	25219000	3602800	3602800
B4E1T1;P13647;B4DL32;F8W0C6;H0YIN9;H0YI76;F8VUG2;F8W1U3;P05787;F8VV57;F8VU69	Keratin, type II cytoskeletal 5	KRT5	B4E1T1_HUMAN cDNA FLJ54081, highly similar to Keratin, type II cytoskeletal 5 OS=Homo sapiens OX=9606 PE=2 SV=1;K2C5_HUMAN Keratin, type II cytoskeletal 5 OS=Homo sapiens OX=9606 GN=KRT5 PE=1 SV=3;B4DL32_HUMAN cDNA FLJ59922, highly similar to Keratin, type	11	15	10	7	23.6	58.85	98354000	98354000	3512600	3512600
A0A5C2G044			A0A5C2G044_HUMAN IGL c2581_light_IGKV3-20_IGKJ3 (Fragment) OS=Homo sapiens OX=9606 PE=2 SV=1	1	1	1	1	29.6	11.625	16315000	16315000	2719200	2719200
B7Z649;B3KMX3;A0A024R207;B2RCL4;A0A024R1Y6;O75781	Paralemmin-1	PALM	B7Z649_HUMAN cDNA FLJ52739, highly similar to Paralemmin OS=Homo sapiens OX=9606 PE=2 SV=1;B3KMX3_HUMAN cDNA FLJ12857 fis, clone NT2RP2003513, highly similar to Homo sapiens paralemmin (PALM), transcript variant 2, mRNA OS=Homo sapiens OX=9606 PE=2 SV=1;A0	6	1	1	1	9.9	19.463	28473000	28473000	2372800	2372800
P08238;B4DGL0;B4DMA2;A0A024RD80;A8K3W9;Q9H6X9;Q6PK50;Q58FF7;O14942;Q96GW1;F8W026;A0A7P0T885;A0A7P0Z405;B4DQX3;Q14568;Q58FF8;Q58FF6;A0A7P0T8R3	Heat shock protein HSP 90-beta	HSP90AB1	HS90B_HUMAN Heat shock protein HSP 90-beta OS=Homo sapiens OX=9606 GN=HSP90AB1 PE=1 SV=4;B4DGL0_HUMAN cDNA FLJ53619, highly similar to Heat shock protein HSP 90-beta OS=Homo sapiens OX=9606 PE=2 SV=1;B4DMA2_HUMAN cDNA FLJ54023, highly similar to Heat shock	18	10	10	6	14.6	83.263	76807000	76807000	2327500	2327500
A0A3B3ITI4;B7Z1V7;H0Y8K0;A0A7I2V3F7;A0A7I2V2G2;A0A7I2V2S7;D6RCD7;B7Z4V2;V9HW84;A0A384P5G6;Q8N1C8;P38646	Stress-70 protein, mitochondrial	HSPA9;HEL-S-124m	A0A3B3ITI4_HUMAN Stress-70 protein, mitochondrial OS=Homo sapiens OX=9606 GN=HSPA9 PE=1 SV=1;B7Z1V7_HUMAN cDNA FLJ51811, highly similar to Stress-70 protein, mitochondrial OS=Homo sapiens OX=9606 PE=2 SV=1;H0Y8K0_HUMAN Heat shock 70kDa protein 9B (Mortalin	12	1	1	1	5	19.298	24501000	24501000	2227400	2227400
A0A1B0GWA9;A0A1B0GVC3;Q96HU8	GTP-binding protein Di-Ras2	DIRAS2	A0A1B0GWA9_HUMAN GTP-binding protein Di-Ras2 (Fragment) OS=Homo sapiens OX=9606 GN=DIRAS2 PE=1 SV=1;A0A1B0GVC3_HUMAN GTP-binding protein Di-Ras2 (Fragment) OS=Homo sapiens OX=9606 GN=DIRAS2 PE=1 SV=1;DIRA2_HUMAN GTP-binding protein Di-Ras2 OS=Homo sapiens	3	1	1	1	25.6	4.7093	6306400	6306400	2102100	2102100
H0YKW1		ARNT2	H0YKW1_HUMAN Aryl hydrocarbon receptor nuclear translocator 2 (Fragment) OS=Homo sapiens OX=9606 GN=ARNT2 PE=1 SV=1	1	1	1	1	6.2	14.412	14297000	14297000	2042500	2042500
J3QSA3;Q96H31;J3QKN0;Q5PY61;Q5U5U6;Q9UFQ0;Q96C32;Q96MH4;L8B196;F5H747;F5GZ39;L8B4R0;A8K674;L8B4J3;L8B4Z6;L8B4M0;Q66K58;F5GXK7;L8B4I8;B2RDW1;F5H265;Q5UGI3;J3QS39;Q49A90;J3QTR3;F5H6Q2;Q3MIH3;F5GYU3;A0A248RGE3;F5H2Z3;M0R1V7;B4DV12;F5H388;Q5RKT7;Q59EM9;P62979;P62987;P0CG47;P0CG48	Ubiquitin-40S ribosomal protein S27a;Ubiquitin;40S ribosomal protein S27a;Ubiquitin-60S ribosomal protein L40;Ubiquitin;60S ribosomal protein L40;Polyubiquitin-B;Ubiquitin;Polyubiquitin-C;Ubiquitin	UBB;UBC;DKFZp434K0435;UbC;HEL112;RPS27A;UBA52	J3QSA3_HUMAN Polyubiquitin-B (Fragment) OS=Homo sapiens OX=9606 GN=UBB PE=1 SV=1;Q96H31_HUMAN UBC protein (Fragment) OS=Homo sapiens OX=9606 GN=UBC PE=1 SV=2;J3QKN0_HUMAN Polyubiquitin-B (Fragment) OS=Homo sapiens OX=9606 GN=UBB PE=1 SV=1;Q5PY61_HUMAN Ubiq	39	1	1	1	37.2	4.8535	3826100	3826100	1913000	1913000
C9JYJ6;H7C4M0;Q4L180	Filamin A-interacting protein 1-like	FILIP1L	C9JYJ6_HUMAN Filamin A-interacting protein 1-like (Fragment) OS=Homo sapiens OX=9606 GN=FILIP1L PE=1 SV=1;H7C4M0_HUMAN Filamin A-interacting protein 1-like OS=Homo sapiens OX=9606 GN=FILIP1L PE=1 SV=2;FIL1L_HUMAN Filamin A-interacting protein 1-like OS=Hom	3	1	1	1	1.3	96.302	84517000	84517000	1798200	1798200
Q68D26;A0A024RCI6;Q9P291	Armadillo repeat-containing X-linked protein 1	DKFZp686P06199;ARMCX1	Q68D26_HUMAN Uncharacterized protein DKFZp686P06199 OS=Homo sapiens OX=9606 GN=DKFZp686P06199 PE=2 SV=1;A0A024RCI6_HUMAN Armadillo repeat containing, X-linked 1, isoform CRA_a OS=Homo sapiens OX=9606 GN=ARMCX1 PE=3 SV=1;ARMX1_HUMAN Armadillo repeat-contain	3	1	1	1	12	18.168	14092000	14092000	1761500	1761500
A0A1B2JLU5;O60500	Nephrin	NPHS1	A0A1B2JLU5_HUMAN Truncated NPHS1 OS=Homo sapiens OX=9606 GN=NPHS1 PE=4 SV=1;NPHN_HUMAN Nephrin OS=Homo sapiens OX=9606 GN=NPHS1 PE=1 SV=1	2	1	1	1	7.7	9.3348	10228000	10228000	1704600	1704600
Q9H9T0;Q6ZT31;Q4KMX1;B3KV11;B8ZZ84;Q86VH4	Leucine-rich repeat transmembrane neuronal protein 4	LRRTM4	Q9H9T0_HUMAN LRRTM4 protein OS=Homo sapiens OX=9606 GN=LRRTM4 PE=2 SV=1;Q6ZT31_HUMAN cDNA FLJ45014 fis, clone BRAWH3014609 OS=Homo sapiens OX=9606 PE=2 SV=1;Q4KMX1_HUMAN LRRTM4 protein OS=Homo sapiens OX=9606 GN=LRRTM4 PE=1 SV=1;B3KV11_HUMAN cDNA FLJ16022	6	1	1	1	7.2	23.598	12488000	12488000	1561000	1561000
E5RK01;E5RK16;E5RJQ9;E5RIK6;B4DV55;Q96IV6	Fatty acid hydroxylase domain-containing protein 2	FAXDC2	E5RK01_HUMAN Fatty acid hydroxylase domain-containing protein 2 (Fragment) OS=Homo sapiens OX=9606 GN=FAXDC2 PE=4 SV=8;E5RK16_HUMAN Fatty acid hydroxylase domain-containing protein 2 OS=Homo sapiens OX=9606 GN=FAXDC2 PE=4 SV=1;E5RJQ9_HUMAN Fatty acid hydro	6	1	1	1	38.7	3.5811	2940300	2940300	1470200	1470200
H7BZL4;H7C410;A0A024R4D5;A0A384NPH9;P35052	Glypican-1;Secreted glypican-1	GPC1	H7BZL4_HUMAN Glypican-1 (Fragment) OS=Homo sapiens OX=9606 GN=GPC1 PE=1 SV=1;H7C410_HUMAN Glypican-1 OS=Homo sapiens OX=9606 GN=GPC1 PE=1 SV=2;A0A024R4D5_HUMAN Glypican-1 OS=Homo sapiens OX=9606 GN=GPC1 PE=3 SV=1;A0A384NPH9_HUMAN Glypican-1 OS=Homo sapiens	5	1	1	1	3.6	30.436	18860000	18860000	1450700	1450700
L0R5D6		TLR9	L0R5D6_HUMAN Alternative protein TLR9 OS=Homo sapiens OX=9606 GN=TLR9 PE=4 SV=1	1	1	1	1	14.1	8.5861	8652600	8652600	1442100	1442100
D3DR40;Q70Z53	Protein FRA10AC1	C10orf4;FRA10AC1	D3DR40_HUMAN Chromosome 10 open reading frame 4, isoform CRA_b OS=Homo sapiens OX=9606 GN=C10orf4 PE=1 SV=1;F10C1_HUMAN Protein FRA10AC1 OS=Homo sapiens OX=9606 GN=FRA10AC1 PE=1 SV=3	2	1	1	1	6	37.584	22167000	22167000	1303900	1303900
A0A087WYF5;A0A0A0MT31;A0A024RAR0;A0A087WYT0;A0A087WV42;A0A024RAQ4;A0A087WZY1;P02810	Salivary acidic proline-rich phosphoprotein 1/2;Salivary acidic proline-rich phosphoprotein 1/2;Salivary acidic proline-rich phosphoprotein 3/4;Peptide P-C	PRH1	A0A087WYF5_HUMAN Salivary acidic proline-rich phosphoprotein 1/2 (Fragment) OS=Homo sapiens OX=9606 GN=PRH1 PE=4 SV=1;A0A0A0MT31_HUMAN Proline-rich protein 4 OS=Homo sapiens OX=9606 GN=PRR4 PE=4 SV=1;A0A024RAR0_HUMAN Proline-rich protein HaeIII subfamily 1	8	1	1	1	12.1	14.001	6985200	6985200	1164200	1164200
A0A8Q3SIL2;A0A8Q3WMB8;A0A8Q3WL50;A0A3B3ITU7;Q9HB96	Fanconi anemia group E protein	FANCE	A0A8Q3SIL2_HUMAN Fanconi anemia group E protein (Fragment) OS=Homo sapiens OX=9606 GN=FANCE PE=1 SV=1;A0A8Q3WMB8_HUMAN Fanconi anemia group E protein OS=Homo sapiens OX=9606 GN=FANCE PE=1 SV=1;A0A8Q3WL50_HUMAN Fanconi anemia group E protein OS=Homo sapiens	5	1	1	1	2.1	37.154	23493000	23493000	1118700	1118700
Q8TF46	DIS3-like exonuclease 1	DIS3L	DI3L1_HUMAN DIS3-like exonuclease 1 OS=Homo sapiens OX=9606 GN=DIS3L PE=1 SV=2	1	1	1	1	0.7	120.79	65890000	65890000	1116800	1116800
H7C032;B4DVV6;B4DE98;B4DU70;B4E139;P52849	Sulfotransferase;Bifunctional heparan sulfate N-deacetylase/N-sulfotransferase 2;Heparan sulfate N-deacetylase 2;Heparan sulfate N-sulfotransferase 2	NDST2	H7C032_HUMAN Sulfotransferase (Fragment) OS=Homo sapiens OX=9606 GN=NDST2 PE=1 SV=1;B4DVV6_HUMAN Sulfotransferase OS=Homo sapiens OX=9606 PE=2 SV=1;B4DE98_HUMAN Sulfotransferase OS=Homo sapiens OX=9606 PE=2 SV=1;B4DU70_HUMAN Sulfotransferase OS=Homo sapien	6	1	1	1	12.8	16.964	8840800	8840800	1105100	1105100
H0YLE2;B4DNH8;A0A024R5Z7;V9HW65;H0YN42;H0YM50;H0YMU9;H0YMD0;H0YNA0;H0YL33;H0YNB8;B3KRQ1;H0YKS4;H0YNP5;A0A7I2V4P4;H0YMM1;H0YN28;H0YMW4;A6NMY6;P07355	Annexin;Putative annexin A2-like protein;Annexin A2	ANXA2;HEL-S-270;ANXA2P2	H0YLE2_HUMAN Annexin A2 (Fragment) OS=Homo sapiens OX=9606 GN=ANXA2 PE=1 SV=1;B4DNH8_HUMAN Annexin OS=Homo sapiens OX=9606 PE=2 SV=1;A0A024R5Z7_HUMAN Annexin OS=Homo sapiens OX=9606 GN=ANXA2 PE=2 SV=1;V9HW65_HUMAN Annexin OS=Homo sapiens OX=9606 GN=HEL-S-2	20	1	1	1	22.2	5.2789	2169700	2169700	1084900	1084900
B4DMA8;B4E063;A0A1U9X7X5;A0A024RCS7;Q9BW19	Kinesin-like protein;Kinesin-like protein KIFC1	KIFC1	B4DMA8_HUMAN Kinesin-like protein OS=Homo sapiens OX=9606 PE=2 SV=1;B4E063_HUMAN Kinesin-like protein OS=Homo sapiens OX=9606 PE=2 SV=1;A0A1U9X7X5_HUMAN Kinesin-like protein OS=Homo sapiens OX=9606 PE=3 SV=1;A0A024RCS7_HUMAN Kinesin-like protein OS=Homo sa	5	1	1	1	2.2	60.512	31595000	31595000	1053200	1053200
A1L407;Q4VB24;B2R984;A3R0T8;A3R0T7;P22492;P16403;Q02539;P10412;P16402	Histone H1t;Histone H1.2;Histone H1.1;Histone H1.4;Histone H1.3	HIST1H1T;HIST1H1E;HIST1H1C;HIST1H1A;HIST1H1D	A1L407_HUMAN Histone cluster 1, H1t OS=Homo sapiens OX=9606 GN=HIST1H1T PE=2 SV=1;Q4VB24_HUMAN Histone cluster 1, H1e OS=Homo sapiens OX=9606 GN=HIST1H1E PE=2 SV=1;B2R984_HUMAN cDNA, FLJ94268, highly similar to Homo sapiens histone 1, H1e (HIST1H1E), mRNA	10	1	1	1	5.3	22.033	9308000	9308000	1034200	1034200
Q7L3T8	Probable proline--tRNA ligase, mitochondrial	PARS2	SYPM_HUMAN Probable proline--tRNA ligase, mitochondrial OS=Homo sapiens OX=9606 GN=PARS2 PE=1 SV=1	1	1	1	1	2.5	53.262	25011000	25011000	1000500	1000500
A0A024R657;P29374	AT-rich interactive domain-containing protein 4A	ARID4A	A0A024R657_HUMAN AT rich interactive domain 4A (RBP1-like), isoform CRA_c OS=Homo sapiens OX=9606 GN=ARID4A PE=4 SV=1;ARI4A_HUMAN AT-rich interactive domain-containing protein 4A OS=Homo sapiens OX=9606 GN=ARID4A PE=1 SV=3	2	1	1	1	1	142.75	59995000	59995000	983520	983520
B4DVQ0;B4E3A4;B4E335;P60709;E7EVS6;Q8WVW5;A0A2R8Y793;I3L3I0;A0A804GS07;I3L1U9;Q53G76;Q1KLZ0;Q53G99;Q53GK6;I3L4N8;P63261;B4DW52;Q6S8J3;Q7Z7J6;P68032;P68133;A0A2R8YGF8;J3KT65;A5A3E0;I3L3R2;A0A6Q8PH58;K7EM38;A1E282;P0CG39;L0R5C4;P0CG38;A0A6Q8PFE4;A8K3K1;C9JUM1;C9JZR7;A6NL76;B7Z6P1;G5E9R0;Q6PJ43;Q562P9;Q562L5;F8WCH0;B3KW67;C9JFL5;A0A804HKV3;F6UVQ4;Q562T8;B7Z6I1;Q562U0;Q562T6;D2JYH4;F8WB63;B3KUD3;V9HV…	Actin, cytoplasmic 1;Actin, cytoplasmic 1, N-terminally processed;Actin, cytoplasmic 2;Actin, cytoplasmic 2, N-terminally processed;POTE ankyrin domain family member E;Actin, alpha cardiac muscle 1;Actin, alpha skeletal muscle;POTE ankyrin domain family member F;POTE ankyrin domain family member J;POTE ankyrin domain family member I	ACTB;ACTG1;PS1TP5BP1;POTEE;ACTA1;ACTC1;POTEF;POTEJ;POTEM;POTEI	B4DVQ0_HUMAN cDNA FLJ58286, highly similar to Actin, cytoplasmic 2 OS=Homo sapiens OX=9606 PE=2 SV=1;B4E3A4_HUMAN cDNA FLJ57283, highly similar to Actin, cytoplasmic 2 OS=Homo sapiens OX=9606 PE=2 SV=1;B4E335_HUMAN cDNA FLJ52842, highly similar to Actin, c	104	3	3	3	9.3	37.348	17954000	17954000	944930	944930
P07477;E7EQ64;Q53ZX8;Q7Z5F3;A6XMV9;Q5NV56;Q3SY19;Q3SY20;A0A0J9YYC8;Q53ZX9;Q6PK75;H0Y8D1;Q86W17;Q45KI0;Q53ZX7;Q8NHM4;P07478;A6XMV8	Trypsin-1;Alpha-trypsin chain 1;Alpha-trypsin chain 2;Putative trypsin-6;Trypsin-2	PRSS1;TRY8;PRSS2;PRSS3P2	TRY1_HUMAN Serine protease 1 OS=Homo sapiens OX=9606 GN=PRSS1 PE=1 SV=1;E7EQ64_HUMAN Serine protease 1 OS=Homo sapiens OX=9606 GN=PRSS1 PE=1 SV=1;Q53ZX8_HUMAN Protease serine 1 (Fragment) OS=Homo sapiens OX=9606 GN=PRSS1 PE=4 SV=1;Q7Z5F3_HUMAN Protease ser	18	2	1	1	11.3	26.558	6799800	6799800	849980	849980
Q53H37;Q9NZT1	Calmodulin-like protein 5	CALML5	Q53H37_HUMAN Calmodulin-like skin protein variant (Fragment) OS=Homo sapiens OX=9606 PE=2 SV=1;CALL5_HUMAN Calmodulin-like protein 5 OS=Homo sapiens OX=9606 GN=CALML5 PE=1 SV=2	2	2	2	2	9.6	15.876	7473400	7473400	830380	830380
Q9BSV4;Q86VG2;A0A384N5Z8;A0A8Q3WMA7;P23246;Q6PIX2	Splicing factor, proline- and glutamine-rich	SFPQ	Q9BSV4_HUMAN SFPQ protein (Fragment) OS=Homo sapiens OX=9606 GN=SFPQ PE=2 SV=2;Q86VG2_HUMAN Splicing factor proline/glutamine-rich (Polypyrimidine tract binding protein associated) OS=Homo sapiens OX=9606 GN=SFPQ PE=2 SV=1;A0A384N5Z8_HUMAN Epididymis secre	6	3	3	3	6.8	68.63	20715000	20715000	796720	796720
Q9BZ74		FKSG42	Q9BZ74_HUMAN FKSG42 OS=Homo sapiens OX=9606 GN=FKSG42 PE=2 SV=1	1	1	1	1	1.3	70.012	29902000	29902000	786890	786890
P04259;B4DRR0;A8K2I0;A0A0S2Z428;P48668;P02538;B4DWU6;B4DRU6;B2R853;B4DRY0;B4DKV4	Keratin, type II cytoskeletal 6B;Keratin, type II cytoskeletal 6C;Keratin, type II cytoskeletal 6A	KRT6B;KRT6C;KRT6A	K2C6B_HUMAN Keratin, type II cytoskeletal 6B OS=Homo sapiens OX=9606 GN=KRT6B PE=1 SV=5;B4DRR0_HUMAN cDNA FLJ53910, highly similar to Keratin, type II cytoskeletal 6A OS=Homo sapiens OX=9606 PE=2 SV=1;A8K2I0_HUMAN cDNA FLJ78504, highly similar to Homo sapi	11	12	3	2	19	60.066	23270000	23270000	775650	775650
E5RJN9;A0A024R7X0;Q9Y6D6	Brefeldin A-inhibited guanine nucleotide-exchange protein 1	ARFGEF1	E5RJN9_HUMAN Brefeldin A-inhibited guanine nucleotide-exchange protein 1 (Fragment) OS=Homo sapiens OX=9606 GN=ARFGEF1 PE=1 SV=1;A0A024R7X0_HUMAN ADP-ribosylation factor guanine nucleotide-exchange factor 1(Brefeldin A-inhibited), isoform CRA_a OS=Homo sap	3	1	1	1	9.3	13.117	6192100	6192100	774020	774020
A0A5C2GV37			A0A5C2GV37_HUMAN IG c1414_light_IGKV3-11_IGKJ5 (Fragment) OS=Homo sapiens OX=9606 PE=2 SV=1	1	1	1	1	27.8	11.821	4567600	4567600	761260	761260
B4DEY5			B4DEY5_HUMAN cDNA FLJ51807, highly similar to Peroxisome biogenesis factor 1 OS=Homo sapiens OX=9606 PE=2 SV=1	1	1	1	1	4.4	17.262	2986600	2986600	746640	746640
B4E299;A0A140VK49;Q7KZF4;B2R5U1;Q59FF0;B3KU67;I6TRR8;H7C597	Staphylococcal nuclease domain-containing protein 1	SND1	B4E299_HUMAN Staphylococcal nuclease domain-containing protein OS=Homo sapiens OX=9606 PE=2 SV=1;A0A140VK49_HUMAN Staphylococcal nuclease domain-containing protein OS=Homo sapiens OX=9606 GN=SND1 PE=2 SV=1;SND1_HUMAN Staphylococcal nuclease domain-containi	8	9	9	9	13.2	99.677	27283000	27283000	534960	534960
E9PSB6;Q8N9H8	Exonuclease mut-7 homolog	EXD3	E9PSB6_HUMAN Exonuclease mut-7 homolog OS=Homo sapiens OX=9606 GN=EXD3 PE=1 SV=1;MUT7_HUMAN Exonuclease mut-7 homolog OS=Homo sapiens OX=9606 GN=EXD3 PE=1 SV=3	2	1	1	1	7.1	15.936	3648000	3648000	521150	521150
F8W1S1;Q7RTS7;Q86Y46;Q14CN4;Q3SY84;H0YIG3	Keratin, type II cytoskeletal 74;Keratin, type II cytoskeletal 73;Keratin, type II cytoskeletal 72;Keratin, type II cytoskeletal 71	KRT74;KRT73;KRT72;KRT71	F8W1S1_HUMAN Keratin, type II cytoskeletal 74 OS=Homo sapiens OX=9606 GN=KRT74 PE=1 SV=1;K2C74_HUMAN Keratin, type II cytoskeletal 74 OS=Homo sapiens OX=9606 GN=KRT74 PE=1 SV=2;K2C73_HUMAN Keratin, type II cytoskeletal 73 OS=Homo sapiens OX=9606 GN=KRT73 P	6	3	1	1	5.3	59.406	16075000	16075000	518550	518550
B4DNE0;Q96RE1;A0A4D5RAE2;A0A087WVQ9;Q16577;Q9NZS6;Q5VTE0;P68104;A0A7I2V3H3;A0A4D5RA98;A0A7I2V5N4;A0A4D5RBG5;A0A4D5RAC9;A0A4D5RAN2;A0A7I2V659;A0A4D5RAC7;Q6IPS9;Q53GA1;A8K9C4;A0A4D5RA76;Q53GE9;Q53HM9;Q53G85;Q53HQ7;Q53HR5;Q6IPT9;Q6IPN6;A0A4D5RAA9;A0A4D5RA52;A0A087WV01;Q53G89;Q9H2I7;A6PW80;B4DV42;Q6P4C9;A9X7H1;A0A4D5RAF1;A0A4D5RBK4;A0A4D5RAB8;Q14222;A0A4D5RA69;Q96C29;Q8TBL1;Q6P082;Q96CD8;A0A4D5RAR2;A…	Elongation factor 1-alpha;Putative elongation factor 1-alpha-like 3;Elongation factor 1-alpha 1;Elongation factor 1-alpha 2	EEF1A1L14;EEF1A1;PTI-1;EEF1A1P5;EEF1A;EEF1A2	B4DNE0_HUMAN cDNA FLJ52573, highly similar to Elongation factor 1-alpha 1 OS=Homo sapiens OX=9606 PE=2 SV=1;Q96RE1_HUMAN Translation elongation factor 1 alpha 1-like 14 OS=Homo sapiens OX=9606 GN=EEF1A1L14 PE=2 SV=1;A0A4D5RAE2_HUMAN Tr-type G domain-contai	55	2	2	2	5.8	42.596	9161800	9161800	508990	508990
P12273	Prolactin-inducible protein	PIP	PIP_HUMAN Prolactin-inducible protein OS=Homo sapiens OX=9606 GN=PIP PE=1 SV=1	1	1	1	1	6.8	16.572	3922700	3922700	435860	435860
K7EN31;A0A384ME25;B7Z5P4;Q308M8;B7Z7F3;Q53GE1;Q9H6Z4	Ran-binding protein 3	RANBP3	K7EN31_HUMAN Ran-binding protein 3 (Fragment) OS=Homo sapiens OX=9606 GN=RANBP3 PE=1 SV=8;A0A384ME25_HUMAN Epididymis secretory sperm binding protein OS=Homo sapiens OX=9606 PE=1 SV=1;B7Z5P4_HUMAN cDNA FLJ55542, highly similar to Ran-binding protein 3 OS=H	7	1	1	1	5.8	18.169	2857300	2857300	408180	408180
Q8IV92		PLCB1	Q8IV92_HUMAN 1-phosphatidylinositol 4,5-bisphosphate phosphodiesterase beta-1 (Fragment) OS=Homo sapiens OX=9606 GN=PLCB1 PE=1 SV=1	1	1	1	1	6.1	22.328	5248800	5248800	403760	403760
Q6UWM0;H0Y9V0;E7EU71;B3KS12;A0A0B4J1T8;Q9UF33	Receptor protein-tyrosine kinase;Ephrin type-A receptor 6	UNQ6114;EPHA6	Q6UWM0_HUMAN EPA6 OS=Homo sapiens OX=9606 GN=UNQ6114 PE=2 SV=1;H0Y9V0_HUMAN Ephrin type-A receptor 6 (Fragment) OS=Homo sapiens OX=9606 GN=EPHA6 PE=1 SV=1;E7EU71_HUMAN Ephrin type-A receptor 6 OS=Homo sapiens OX=9606 GN=EPHA6 PE=1 SV=1;B3KS12_HUMAN cDNA FL	6	1	1	1	3.9	32.368	4759700	4759700	396640	396640
Q86XV2;D3DWE7;Q6ZMK7;J3KQL4;A0A087X0Z1;Q8TF27;Q96P64;Q5VUJ5;A6NIR3;Q5VTM2	Arf-GAP with GTPase, ANK repeat and PH domain-containing protein 11;Arf-GAP with GTPase, ANK repeat and PH domain-containing protein 4;Putative Arf-GAP with GTPase, ANK repeat and PH domain-containing protein 7;Arf-GAP with GTPase, ANK repeat and PH domain-containing protein 5;Arf-GAP with GTPase, ANK repeat and PH domain-containing protein 9	AGAP4;hCG_1994053;FLJ00312;AGAP5;AGAP11;AGAP7P;AGAP9	Q86XV2_HUMAN AGAP4 protein (Fragment) OS=Homo sapiens OX=9606 GN=AGAP4 PE=2 SV=1;D3DWE7_HUMAN HCG1994053, isoform CRA_b OS=Homo sapiens OX=9606 GN=hCG_1994053 PE=4 SV=1;Q6ZMK7_HUMAN FLJ00312 protein (Fragment) OS=Homo sapiens OX=9606 GN=FLJ00312 PE=2 SV=1;	10	1	1	1	4.1	45.346	6976900	6976900	387600	387600
E7DVW5;Q01469	Fatty acid-binding protein, epidermal	FABP5	E7DVW5_HUMAN Fatty acid binding protein 5 (Psoriasis-associated) OS=Homo sapiens OX=9606 GN=FABP5 PE=3 SV=1;FABP5_HUMAN Fatty acid-binding protein 5 OS=Homo sapiens OX=9606 GN=FABP5 PE=1 SV=3	2	1	1	1	6.7	15.164	3095900	3095900	386980	386980
Q8N5A0;A0A087WUT6;O60841;B3KM86;D3DVI5;A0JLR8;Q05CQ1	Eukaryotic translation initiation factor 5B	EIF5B	Q8N5A0_HUMAN Eukaryotic translation initiation factor 5B OS=Homo sapiens OX=9606 GN=EIF5B PE=1 SV=1;A0A087WUT6_HUMAN Eukaryotic translation initiation factor 5B OS=Homo sapiens OX=9606 GN=EIF5B PE=1 SV=1;IF2P_HUMAN Eukaryotic translation initiation factor	7	4	4	4	4.2	138.8	19289000	19289000	378220	378220
Q6ZU41;Q68D69;E9PE96;A4D1A8;Q9Y6V0	Protein piccolo	DKFZp779G1236;PCLO;LOC392742	Q6ZU41_HUMAN cDNA FLJ44011 fis, clone TESTI4024420, highly similar to Rattus norvegicus presynaptic cytomatrix protein (Pclo) OS=Homo sapiens OX=9606 PE=2 SV=1;Q68D69_HUMAN Uncharacterized protein DKFZp779G1236 OS=Homo sapiens OX=9606 GN=DKFZp779G1236 PE=2	5	1	1	1	0.9	113.43	18547000	18547000	363660	363660
H0YBT4;Q96I11;B3KT07;B3KV96;Q8IXW6;E9PD68;B3KXQ5;X5DQV1;Q6DEN2;A0A140VK07;X5DNI1;Q14195;Q14194	Dihydropyrimidinase-related protein 3;Dihydropyrimidinase-related protein 1	DPYSL3;CRMP1	H0YBT4_HUMAN Dihydropyrimidinase-related protein 3 (Fragment) OS=Homo sapiens OX=9606 GN=DPYSL3 PE=1 SV=1;Q96I11_HUMAN CRMP1 protein (Fragment) OS=Homo sapiens OX=9606 GN=CRMP1 PE=2 SV=2;B3KT07_HUMAN Collapsin response mediator protein 1, isoform CRA_d OS=	13	1	1	1	10.5	21.846	3286900	3286900	298810	298810
A8K919;A0A0G2JP71;B4DYV6;H3BPF8;A0A0G2JPF6;A0A0G2JP48;Q0D2H9;Q08AF8;A6NN73	Putative golgin subfamily A member 8D;Putative golgin subfamily A member 8F/8G;Golgin subfamily A member 8C	GOLGA8S;GOLGA8DP;GOLGA8F;GOLGA8CP	A8K919_HUMAN cDNA FLJ77521, highly similar to Homo sapiens golgi autoantigen, golgin family member, mRNA OS=Homo sapiens OX=9606 PE=2 SV=1;A0A0G2JP71_HUMAN Putative golgin subfamily A member 8F/8G OS=Homo sapiens OX=9606 GN=GOLGA8F PE=4 SV=1;B4DYV6_HUMAN c	9	1	1	1	2.8	48.351	5597200	5597200	294590	294590
Q6ZVL3;B4E244;B3KY47;A0A2R8Y5P9;Q8TF72	Protein Shroom3	SHROOM3	Q6ZVL3_HUMAN cDNA FLJ42424 fis, clone BLADE2004089, moderately similar to Mus musculus PDZ domain actin binding protein Shroom mRNA (Fragment) OS=Homo sapiens OX=9606 PE=2 SV=1;B4E244_HUMAN cDNA FLJ55531, highly similar to Homo sapiens shroom (SHRM), mRNA	5	1	1	1	1.1	87.857	13068000	13068000	290410	290410
Q8TBA7;K9JA46;P07900;Q86U12;Q2VPJ6;O75322;Q96HX7;G3V2J8;Q58FG0	Heat shock protein HSP 90-alpha	HSP90AA1;EL52	Q8TBA7_HUMAN HSP90AA1 protein (Fragment) OS=Homo sapiens OX=9606 GN=HSP90AA1 PE=2 SV=2;K9JA46_HUMAN Epididymis luminal secretory protein 52 OS=Homo sapiens OX=9606 GN=EL52 PE=2 SV=1;HS90A_HUMAN Heat shock protein HSP 90-alpha OS=Homo sapiens OX=9606 GN=HSP	9	6	3	3	10.5	73.826	8409500	8409500	289980	289980
Q8NF40		FLJ00361	Q8NF40_HUMAN FLJ00361 protein (Fragment) OS=Homo sapiens OX=9606 GN=FLJ00361 PE=2 SV=1	1	1	1	1	7.1	38.928	5384300	5384300	256400	256400
C9JQG7;Q9Y232	Chromodomain Y-like protein	CDYL	C9JQG7_HUMAN Chromodomain Y-like protein (Fragment) OS=Homo sapiens OX=9606 GN=CDYL PE=1 SV=1;CDYL_HUMAN Chromodomain Y-like protein OS=Homo sapiens OX=9606 GN=CDYL PE=1 SV=2	2	1	1	1	5.8	19.276	1959300	1959300	244910	244910
A0A140VK00;P25311	Zinc-alpha-2-glycoprotein	AZGP1	A0A140VK00_HUMAN Testicular tissue protein Li 227 OS=Homo sapiens OX=9606 PE=2 SV=1;ZA2G_HUMAN Zinc-alpha-2-glycoprotein OS=Homo sapiens OX=9606 GN=AZGP1 PE=1 SV=2	2	1	1	1	3.4	34.258	3914600	3914600	217480	217480
Q8N1N4;B4DQ49	Keratin, type II cytoskeletal 78	KRT78	K2C78_HUMAN Keratin, type II cytoskeletal 78 OS=Homo sapiens OX=9606 GN=KRT78 PE=1 SV=2;B4DQ49_HUMAN cDNA FLJ54374, highly similar to Homo sapiens keratin 78 (KRT78), mRNA OS=Homo sapiens OX=9606 PE=2 SV=1	2	3	2	2	6.2	56.865	6158200	6158200	212350	212350
B3KM80;Q6ZS99;B3KTP9;A0A7I2V5M5;A0A7I2V428;C9JLB1;A0A7I2V3F3;H7BY16;P19338;A0A7I2V349;A0A7I2V506;A0A7I2V699;A0A7I2V2U7;A0A7I2V2S8;Q9BQ02	Nucleolin	NCL	B3KM80_HUMAN Nucleolin OS=Homo sapiens OX=9606 GN=NCL PE=2 SV=1;Q6ZS99_HUMAN Nucleolin OS=Homo sapiens OX=9606 PE=2 SV=1;B3KTP9_HUMAN Nucleolin OS=Homo sapiens OX=9606 PE=2 SV=1;A0A7I2V5M5_HUMAN Nucleolin OS=Homo sapiens OX=9606 GN=NCL PE=1 SV=1;A0A7I2V428	15	3	3	3	6.2	58.554	5303400	5303400	203980	203980
A0A0S2Z495;A0A0S2Z487;A0A024R1X8;P14923	Junction plakoglobin	JUP	A0A0S2Z495_HUMAN Junction plakoglobin (Fragment) OS=Homo sapiens OX=9606 GN=JUP PE=2 SV=1;A0A0S2Z487_HUMAN Junction plakoglobin (Fragment) OS=Homo sapiens OX=9606 GN=JUP PE=2 SV=1;A0A024R1X8_HUMAN Junction plakoglobin OS=Homo sapiens OX=9606 GN=JUP PE=3 SV	4	1	1	1	4.5	37.14	3858900	3858900	203100	203100
A0A024R4C0;B3KU29;Q08AI8	Uncharacterized protein C2orf54	FLJ22671;C2orf54	A0A024R4C0_HUMAN Mab-21_C domain-containing protein OS=Homo sapiens OX=9606 GN=FLJ22671 PE=4 SV=1;B3KU29_HUMAN cDNA FLJ39115 fis, clone NTONG2006187 OS=Homo sapiens OX=9606 PE=2 SV=1;MB214_HUMAN Protein mab-21-like 4 OS=Homo sapiens OX=9606 GN=MAB21L4 PE=2	3	1	1	1	3.9	30.892	3580300	3580300	179010	179010
Q9HB00;Q08554	Desmocollin-1	DSC1	Q9HB00_HUMAN Desmocollin 1, isoform CRA_b OS=Homo sapiens OX=9606 GN=DSC1 PE=4 SV=1;DSC1_HUMAN Desmocollin-1 OS=Homo sapiens OX=9606 GN=DSC1 PE=1 SV=2	2	2	2	2	3.5	93.834	8028000	8028000	178400	178400
Q8TA90;Q6PK56;A0A384N6H1;P13639	Elongation factor 2	EEF2	Q8TA90_HUMAN Similar to Elongation factor 2b (Fragment) OS=Homo sapiens OX=9606 PE=2 SV=1;Q6PK56_HUMAN EEF2 protein (Fragment) OS=Homo sapiens OX=9606 GN=EEF2 PE=2 SV=1;A0A384N6H1_HUMAN Epididymis secretory sperm binding protein OS=Homo sapiens OX=9606 PE=	4	1	1	1	1.5	57.5	5187100	5187100	172900	172900
Q00839;Q5RI18;A0A1W2PPS1;B4DLR3;B3KX72;A0A1X7SBS1;A0A1W2PP35;Q96BA7;A0A1W2PPH7;A0A1W2PRZ7;A0A1W2PPL4;A0A1W2PP34;A0A1W2PQL0;Q7Z4Q5;A0A1W2PQ74;A0A1W2PQD4;A0A1W2PPE9	Heterogeneous nuclear ribonucleoprotein U	HNRNPU;HNRPU	HNRPU_HUMAN Heterogeneous nuclear ribonucleoprotein U OS=Homo sapiens OX=9606 GN=HNRNPU PE=1 SV=6;Q5RI18_HUMAN Heterogeneous nuclear ribonucleoprotein U OS=Homo sapiens OX=9606 GN=HNRNPU PE=1 SV=9;A0A1W2PPS1_HUMAN Heterogeneous nuclear ribonucleoprotein U	17	2	2	2	2.7	90.583	6338900	6338900	171320	171320
V9HW26;P25705	ATP synthase subunit alpha;ATP synthase subunit alpha, mitochondrial	HEL-S-123m;ATP5A1	V9HW26_HUMAN ATP synthase subunit alpha OS=Homo sapiens OX=9606 GN=HEL-S-123m PE=2 SV=1;ATPA_HUMAN ATP synthase subunit alpha, mitochondrial OS=Homo sapiens OX=9606 GN=ATP5F1A PE=1 SV=1	2	1	1	1	2.4	59.75	5179700	5179700	167090	167090
A0A8I5KND9;A0A8I5KYZ4;A0A8I5KNP3;A0A8I5KNN2;Q9NR30	Nucleolar RNA helicase 2	DDX21	A0A8I5KND9_HUMAN RNA helicase OS=Homo sapiens OX=9606 GN=DDX21 PE=1 SV=1;A0A8I5KYZ4_HUMAN RNA helicase OS=Homo sapiens OX=9606 GN=DDX21 PE=1 SV=1;A0A8I5KNP3_HUMAN RNA helicase OS=Homo sapiens OX=9606 GN=DDX21 PE=1 SV=1;A0A8I5KNN2_HUMAN RNA helicase OS=Homo	5	1	1	1	1.7	73.889	5504400	5504400	161890	161890
H0YAC1;A8K9A9;P03952	Plasma kallikrein;Plasma kallikrein heavy chain;Plasma kallikrein light chain	KLKB1	H0YAC1_HUMAN Plasma kallikrein (Fragment) OS=Homo sapiens OX=9606 GN=KLKB1 PE=1 SV=1;A8K9A9_HUMAN cDNA FLJ77744, highly similar to Homo sapiens kallikrein B, plasma (Fletcher factor) 1 (KLKB1), mRNA OS=Homo sapiens OX=9606 PE=2 SV=1;KLKB1_HUMAN Plasma kall	3	1	1	1	1.3	76.773	6702800	6702800	152340	152340
B7Z6C8		SLC25A46	B7Z6C8_HUMAN Mitochondrial outer membrane protein SLC25A46 OS=Homo sapiens OX=9606 GN=SLC25A46 PE=1 SV=1	1	1	1	1	8.8	22.996	1664300	1664300	151300	151300
Q5D862	Filaggrin-2	FLG2	FILA2_HUMAN Filaggrin-2 OS=Homo sapiens OX=9606 GN=FLG2 PE=1 SV=1	1	2	2	2	1	248.07	11086000	11086000	149810	149810
B4DEF7;A0A7P0TAI0;A0A7P0TB36;V9HWB4;P11021	78 kDa glucose-regulated protein	HEL-S-89n;HSPA5	B4DEF7_HUMAN cDNA FLJ60062, highly similar to 78 kDa glucose-regulated protein OS=Homo sapiens OX=9606 PE=2 SV=1;A0A7P0TAI0_HUMAN 78 kDa glucose-regulated protein OS=Homo sapiens OX=9606 GN=HSPA5 PE=1 SV=1;A0A7P0TB36_HUMAN 78 kDa glucose-regulated protein	5	1	1	1	6.1	30.419	2070500	2070500	147900	147900
B4DRV8;B4DQ50			B4DRV8_HUMAN cDNA FLJ57574, highly similar to Protein-glutamine gamma-glutamyltransferase E OS=Homo sapiens OX=9606 PE=2 SV=1;B4DQ50_HUMAN cDNA FLJ56823, highly similar to Protein-glutamine gamma-glutamyltransferase E OS=Homo sapiens OX=9606 PE=2 SV=1	2	1	1	1	5.9	21.4	1271900	1271900	141330	141330
Q5T749	Keratinocyte proline-rich protein	KPRP	KPRP_HUMAN Keratinocyte proline-rich protein OS=Homo sapiens OX=9606 GN=KPRP PE=1 SV=1	1	2	2	2	2.8	64.135	3326800	3326800	133070	133070
B4DSQ9;Q5Y190;Q9NYQ7	Cadherin EGF LAG seven-pass G-type receptor 3	RESDA1;CELSR3	B4DSQ9_HUMAN cDNA FLJ57035, highly similar to Cadherin EGF LAG seven-pass G-type receptor 3 OS=Homo sapiens OX=9606 PE=2 SV=1;Q5Y190_HUMAN Anchor protein OS=Homo sapiens OX=9606 GN=RESDA1 PE=2 SV=1;CELR3_HUMAN Cadherin EGF LAG seven-pass G-type receptor 3	3	1	1	1	3	46.535	2638300	2638300	125630	125630
Q04695;B4E2P9;K7EPJ9	Keratin, type I cytoskeletal 17	KRT17	K1C17_HUMAN Keratin, type I cytoskeletal 17 OS=Homo sapiens OX=9606 GN=KRT17 PE=1 SV=2	3	9	1	1	13.9	48.105	3570100	3570100	123110	123110
Q53FC7;B3KSM6;B2R6X5;A0A384NKX5;P48741;P17066	Putative heat shock 70 kDa protein 7;Heat shock 70 kDa protein 6	HSPA7;HSPA6	Q53FC7_HUMAN Heat shock 70kDa protein 6 (HSP70B) variant (Fragment) OS=Homo sapiens OX=9606 PE=1 SV=1;B3KSM6_HUMAN cDNA FLJ36606 fis, clone TRACH2015654, highly similar to HEAT SHOCK 70 kDa PROTEIN 6 OS=Homo sapiens OX=9606 PE=2 SV=1;B2R6X5_HUMAN cDNA, FL	6	1	1	1	1.7	71.003	4045200	4045200	109330	109330
A9UFC0;B2CIS9;P31944	Caspase-14;Caspase-14 subunit p17, mature form;Caspase-14 subunit p10, mature form;Caspase-14 subunit p20, intermediate form;Caspase-14 subunit p8, intermediate form	CASP14	A9UFC0_HUMAN Caspase 14 OS=Homo sapiens OX=9606 GN=CASP14 PE=2 SV=1;B2CIS9_HUMAN Caspase 14, apoptosis-related cysteine peptidase OS=Homo sapiens OX=9606 GN=CASP14 PE=2 SV=1;CASPE_HUMAN Caspase-14 OS=Homo sapiens OX=9606 GN=CASP14 PE=1 SV=2	3	1	1	1	5.8	27.666	1540000	1540000	102670	102670
A0A2R8YFC3;A0A2R8Y4P5;A0A804HKF8;A0A804HHY2;A0A804HLE1;A0A2R8Y4J4;A0A804HHW6;Q9NWS8	Required for meiotic nuclear division protein 1 homolog	RMND1	A0A2R8YFC3_HUMAN Required for meiotic nuclear division protein 1 homolog OS=Homo sapiens OX=9606 GN=RMND1 PE=1 SV=2;A0A2R8Y4P5_HUMAN Required for meiotic nuclear division protein 1 homolog OS=Homo sapiens OX=9606 GN=RMND1 PE=1 SV=2;A0A804HKF8_HUMAN Require	8	1	1	1	4.9	27.84	1516000	1516000	101070	101070
B7Z667			B7Z667_HUMAN cDNA FLJ50199, highly similar to Rho guanine nucleotide exchange factor 6 OS=Homo sapiens OX=9606 PE=2 SV=1	1	1	1	1	3.6	34.866	1495000	1495000	99665	99665
P08779;Q16195;K7ENW6	Keratin, type I cytoskeletal 16	KRT16	K1C16_HUMAN Keratin, type I cytoskeletal 16 OS=Homo sapiens OX=9606 GN=KRT16 PE=1 SV=4	3	10	2	2	19	51.267	2868400	2868400	98911	98911
B9EGE7;Q8TCN5	Zinc finger protein 507	ZNF507	B9EGE7_HUMAN ZNF507 protein OS=Homo sapiens OX=9606 GN=ZNF507 PE=1 SV=1;ZN507_HUMAN Zinc finger protein 507 OS=Homo sapiens OX=9606 GN=ZNF507 PE=1 SV=2	2	1	1	1	1.1	106.33	4441800	4441800	98706	98706
Q6ZNX0			Q6ZNX0_HUMAN cDNA FLJ26965 fis, clone SLV01057 OS=Homo sapiens OX=9606 PE=2 SV=1	1	1	1	1	3.6	20.56	885740	885740	98416	98416
X5D9E5		OTUD7A	X5D9E5_HUMAN OTU domain-containing 7A isoform A (Fragment) OS=Homo sapiens OX=9606 GN=OTUD7A PE=2 SV=1	1	1	1	1	9	13.25	478990	478990	95798	95798
Q53G15;B7Z6D5;B3GQE6;Q96GQ7	Probable ATP-dependent RNA helicase DDX27	DDX27	Q53G15_HUMAN DEAD (Asp-Glu-Ala-Asp) box polypeptide 27 variant (Fragment) OS=Homo sapiens OX=9606 PE=2 SV=1;B7Z6D5_HUMAN RNA helicase OS=Homo sapiens OX=9606 GN=DDX27 PE=1 SV=1;B3GQE6_HUMAN RNA helicase OS=Homo sapiens OX=9606 GN=DDX27 PE=2 SV=1;DDX27_HUMA	4	1	1	1	2.5	47.168	2106400	2106400	95747	95747
E9PN89;A8K7Q2;Q53HF2;E9PNE6;B4E1Q1;Q96IS6;B3KTV0;E9PKE3;V9HW22;Q53GZ6;P11142	Heat shock cognate 71 kDa protein	HSPA8;HEL-S-72p	E9PN89_HUMAN Heat shock cognate 71 kDa protein (Fragment) OS=Homo sapiens OX=9606 GN=HSPA8 PE=1 SV=1;A8K7Q2_HUMAN Heat shock cognate 71 kDa protein OS=Homo sapiens OX=9606 GN=HSPA8 PE=1 SV=1;Q53HF2_HUMAN Heat shock 70kDa protein 8 isoform 2 variant (Fragme	11	1	1	1	4.5	34.818	1609600	1609600	94682	94682
Q5XKE5	Keratin, type II cytoskeletal 79	KRT79	K2C79_HUMAN Keratin, type II cytoskeletal 79 OS=Homo sapiens OX=9606 GN=KRT79 PE=1 SV=2	1	5	1	1	8.8	57.835	2649900	2649900	94639	94639
Q96QR8	Transcriptional activator protein Pur-beta	PURB	PURB_HUMAN Transcriptional activator protein Pur-beta OS=Homo sapiens OX=9606 GN=PURB PE=1 SV=3	1	1	1	1	3.8	33.24	832520	832520	92503	92503
D6R9M0;B0AZS5;A0A6Q8PGH7;A0A6Q8PFA6;A0A6Q8PG37;A0A6Q8PH57;B4DM85;O00139	Kinesin-like protein;Kinesin-like protein KIF2A	KIF2A	D6R9M0_HUMAN Kinesin-like protein OS=Homo sapiens OX=9606 GN=KIF2A PE=1 SV=2;B0AZS5_HUMAN Kinesin-like protein OS=Homo sapiens OX=9606 PE=2 SV=1;A0A6Q8PGH7_HUMAN Kinesin-like protein (Fragment) OS=Homo sapiens OX=9606 GN=KIF2A PE=1 SV=1;A0A6Q8PFA6_HUMAN Ki	8	1	1	1	2.1	58.632	2583400	2583400	92263	92263
B3KP05;A0A8I5KYE8;A0A8I5KXJ3;Q9Y2K3	Myosin-15	MYH15	B3KP05_HUMAN cDNA FLJ30874 fis, clone FEBRA2004329, moderately similar to MYOSIN HEAVY CHAIN, CARDIAC MUSCLE ISOFORM OS=Homo sapiens OX=9606 PE=2 SV=1;A0A8I5KYE8_HUMAN Myosin-15 OS=Homo sapiens OX=9606 GN=MYH15 PE=1 SV=1;A0A8I5KXJ3_HUMAN Myosin-15 OS=Homo	4	1	1	1	1.3	113.05	4965900	4965900	90289	90289
Q02413	Desmoglein-1	DSG1	DSG1_HUMAN Desmoglein-1 OS=Homo sapiens OX=9606 GN=DSG1 PE=1 SV=2	1	1	1	1	1.8	113.75	3652500	3652500	89086	89086
Q6UWP8	Suprabasin	SBSN	SBSN_HUMAN Suprabasin OS=Homo sapiens OX=9606 GN=SBSN PE=1 SV=2	1	1	1	1	9.2	60.54	2763600	2763600	86361	86361
B2RA94;Q7Z5L7	Podocan	PODN	B2RA94_HUMAN cDNA, FLJ94779 OS=Homo sapiens OX=9606 PE=2 SV=1;PODN_HUMAN Podocan OS=Homo sapiens OX=9606 GN=PODN PE=1 SV=2	2	1	1	1	4	45.733	1801200	1801200	75049	75049
B2RA70;P07947	Non-specific protein-tyrosine kinase;Tyrosine-protein kinase Yes	YES1	B2RA70_HUMAN Tyrosine-protein kinase OS=Homo sapiens OX=9606 PE=2 SV=1;YES_HUMAN Tyrosine-protein kinase Yes OS=Homo sapiens OX=9606 GN=YES1 PE=1 SV=3	2	1	1	1	1.7	60.831	1711800	1711800	68473	68473
B4E0B2;A0A8Q3SHP3;A8K586;A0A8Q3WL34;A0A8Q3SIS1;A0A8Q3SHS3;A0A8Q3WKK0;A0A8Q3SHW6;A0A8Q3WKJ9;A0A8Q3WKN2;A0A8Q3SI03;A0A8Q3SHR2;A0A8Q3SIM7;A0A8Q3WKF8;A0A8Q3SHU2;A0A0S2Z4Z4;A0A8Q3WKI5;Q3MNE1;A0A0S2Z5J4;O00203	AP-3 complex subunit beta;AP-3 complex subunit beta-1	AP3B1	B4E0B2_HUMAN cDNA FLJ51426, highly similar to Adapter-related protein complex 3 beta-1 subunit OS=Homo sapiens OX=9606 PE=2 SV=1;A0A8Q3SHP3_HUMAN AP complex subunit beta OS=Homo sapiens OX=9606 GN=AP3B1 PE=1 SV=1;A8K586_HUMAN AP-3 complex subunit beta OS=H	20	1	1	1	1.9	63.77	2392700	2392700	68362	68362
I3L3W7		SPNS3	I3L3W7_HUMAN Protein spinster homolog 3 OS=Homo sapiens OX=9606 GN=SPNS3 PE=1 SV=1	1	1	1	1	3.5	21.609	602650	602650	66961	66961
Q96JV1			Q96JV1_HUMAN cDNA FLJ14959 fis, clone PLACE4000156, moderately similar to ZINC FINGER PROTEIN 91 OS=Homo sapiens OX=9606 PE=2 SV=1	1	1	1	1	2.5	55.353	1734600	1734600	64245	64245
A0A7P0TBC2;Q59FC6;A0A7P0TAY2;A0A7P0T917;A0A087WT78;A0A7P0TAE1;H0YIV0;Q5CAQ5;V9HWP2;A0A7P0T823;A0A7P0TAT8;P14625;B4DHT9;B4DU71	Endoplasmin	HSP90B1;TRA1;HEL-S-125m	A0A7P0TBC2_HUMAN Endoplasmin OS=Homo sapiens OX=9606 GN=HSP90B1 PE=1 SV=1;Q59FC6_HUMAN Tumor rejection antigen (Gp96) 1 variant (Fragment) OS=Homo sapiens OX=9606 PE=2 SV=1;A0A7P0TAY2_HUMAN Endoplasmin OS=Homo sapiens OX=9606 GN=HSP90B1 PE=1 SV=1;A0A7P0T91	14	2	1	1	5.6	53.079	1627300	1627300	62587	62587
B7Z9C0;D3DTH7;F5H6E2;B7Z3E5;O00159	Unconventional myosin-Ic	MYO1C	B7Z9C0_HUMAN cDNA FLJ52405, highly similar to Myosin Ic OS=Homo sapiens OX=9606 PE=2 SV=1;D3DTH7_HUMAN Myosin IC, isoform CRA_a OS=Homo sapiens OX=9606 GN=MYO1C PE=3 SV=1;F5H6E2_HUMAN Unconventional myosin-Ic OS=Homo sapiens OX=9606 GN=MYO1C PE=1 SV=1;B7Z3	5	1	1	1	1.2	92.331	2453200	2453200	61330	61330
A0A1B0GVP4			A0A1B0GVP4_HUMAN Ligand-dependent nuclear receptor corepressor-like protein OS=Homo sapiens OX=9606 GN=LCORL PE=1 SV=1	1	1	1	1	0.6	211.48	4844600	4844600	52092	52092
Q8IYN5;Q14008	Cytoskeleton-associated protein 5	CKAP5	Q8IYN5_HUMAN CKAP5 protein OS=Homo sapiens OX=9606 GN=CKAP5 PE=2 SV=1;CKAP5_HUMAN Cytoskeleton-associated protein 5 OS=Homo sapiens OX=9606 GN=CKAP5 PE=1 SV=3	2	1	1	1	1.3	106.96	2156700	2156700	44931	44931
Q01970	1-phosphatidylinositol 4,5-bisphosphate phosphodiesterase beta-3	PLCB3	PLCB3_HUMAN 1-phosphatidylinositol 4,5-bisphosphate phosphodiesterase beta-3 OS=Homo sapiens OX=9606 GN=PLCB3 PE=1 SV=2	1	1	1	1	0.7	138.8	2313900	2313900	42851	42851
Q9H0A0	N-acetyltransferase 10	NAT10	NAT10_HUMAN RNA cytidine acetyltransferase OS=Homo sapiens OX=9606 GN=NAT10 PE=1 SV=2	1	1	1	1	1.3	115.73	2090900	2090900	39452	39452
A8K2W3;O95810	Serum deprivation-response protein	SDPR	A8K2W3_HUMAN cDNA FLJ78516 OS=Homo sapiens OX=9606 PE=2 SV=1;CAVN2_HUMAN Caveolae-associated protein 2 OS=Homo sapiens OX=9606 GN=CAVIN2 PE=1 SV=3	2	1	1	1	3.5	47.101	702090	702090	39005	39005
A0A8V8TN35;O95470	Sphingosine-1-phosphate lyase 1	SGPL1	A0A8V8TN35_HUMAN Sphingosine-1-phosphate lyase 1 OS=Homo sapiens OX=9606 GN=SGPL1 PE=4 SV=1;SGPL1_HUMAN Sphingosine-1-phosphate lyase 1 OS=Homo sapiens OX=9606 GN=SGPL1 PE=1 SV=3	2	1	1	1	2.5	53.872	767820	767820	31992	31992
A0A7P0TA83			A0A7P0TA83_HUMAN Reelin OS=Homo sapiens OX=9606 GN=RELN PE=1 SV=1	1	1	1	1	0.2	388.61	3749300	3749300	29522	29522
Q08J23	tRNA (cytosine(34)-C(5))-methyltransferase	NSUN2	NSUN2_HUMAN RNA cytosine C(5)-methyltransferase NSUN2 OS=Homo sapiens OX=9606 GN=NSUN2 PE=1 SV=2	1	1	1	1	1.3	86.47	1268000	1268000	28819	28819
B4E035			B4E035_HUMAN cDNA FLJ56186 OS=Homo sapiens OX=9606 PE=2 SV=1	1	1	1	1	3.4	41.78	476650	476650	28038	28038
Q4LE79;P15924;G1UI31;B4E2A0	Desmoplakin	DSP variant protein;DSP	Q4LE79_HUMAN DSP variant protein (Fragment) OS=Homo sapiens OX=9606 GN=DSP variant protein PE=2 SV=1;DESP_HUMAN Desmoplakin OS=Homo sapiens OX=9606 GN=DSP PE=1 SV=3;G1UI31_HUMAN Desmoplakin (Fragment) OS=Homo sapiens OX=9606 GN=DSP PE=2 SV=1;B4E2A0_HUMAN c	4	2	2	2	1.1	265.19	3184500	3184500	25274	25274
A0A024R1C5;Q8IWD4	Coiled-coil domain-containing protein 117	FLJ33814;CCDC117	A0A024R1C5_HUMAN Coiled-coil domain containing 117 OS=Homo sapiens OX=9606 GN=FLJ33814 PE=4 SV=1;CC117_HUMAN Coiled-coil domain-containing protein 117 OS=Homo sapiens OX=9606 GN=CCDC117 PE=1 SV=1	2	1	1	1	3.9	30.541	333140	333140	22209	22209
A0A6I8PRA0;A0A3B3IS06;E7ETY2		TCOF1	A0A6I8PRA0_HUMAN Treacle protein (Fragment) OS=Homo sapiens OX=9606 GN=TCOF1 PE=1 SV=1;A0A3B3IS06_HUMAN Treacle protein (Fragment) OS=Homo sapiens OX=9606 GN=TCOF1 PE=1 SV=1;E7ETY2_HUMAN Treacle protein OS=Homo sapiens OX=9606 GN=TCOF1 PE=1 SV=1	3	1	1	1	1	125.18	1347100	1347100	20410	20410
G3V3H7;D3DS91;B2RP22;Q13023	A-kinase anchor protein 6	AKAP6	G3V3H7_HUMAN A-kinase anchor protein 6 OS=Homo sapiens OX=9606 GN=AKAP6 PE=1 SV=1;D3DS91_HUMAN A kinase (PRKA) anchor protein 6, isoform CRA_b OS=Homo sapiens OX=9606 GN=AKAP6 PE=4 SV=1;B2RP22_HUMAN A kinase (PRKA) anchor protein 6 OS=Homo sapiens OX=9606	4	1	1	1	1	139.64	750070	750070	13394	13394
Q658W4		DKFZp666M0710	Q658W4_HUMAN Uncharacterized protein DKFZp666M0710 (Fragment) OS=Homo sapiens OX=9606 GN=DKFZp666M0710 PE=2 SV=1	1	1	1	1	1.3	95.894	72246	72246	1852.5	1852.5
B4DM91;F8WE42;Q6AI50;F5H101;A6H8Z4;A0A024R250;Q76FK4	Nucleolar protein 8	NOL8;DKFZp686P12242	B4DM91_HUMAN cDNA FLJ60085, highly similar to Nucleolar protein 8 (Fragment) OS=Homo sapiens OX=9606 PE=2 SV=1;F8WE42_HUMAN Nucleolar protein 8 (Fragment) OS=Homo sapiens OX=9606 GN=NOL8 PE=1 SV=8;Q6AI50_HUMAN Uncharacterized protein DKFZp686P12242 OS=Homo	7	1	1	1	1.3	104.21	0	0	0	0
H7C2P7;B2R9J4;A0A024RCB2;A6NJD9;A8MVT4;A8MYK1;Q16540	39S ribosomal protein L23, mitochondrial	MRPL23	H7C2P7_HUMAN 39S ribosomal protein L23, mitochondrial (Fragment) OS=Homo sapiens OX=9606 GN=MRPL23 PE=1 SV=1;B2R9J4_HUMAN cDNA, FLJ94423, highly similar to Homo sapiens mitochondrial ribosomal protein L23 (MRPL23), nuclear gene encoding mitochondrial prote	7	1	1	1	5.9	13.669	0	0	0	0
A0A067ZVG5		NPIP	A0A067ZVG5_HUMAN Nuclear pore complex-interacting protein (Fragment) OS=Homo sapiens OX=9606 GN=NPIP PE=2 SV=1	1	1	1	1	3.9	21.084	0	0	0	0
A0N4V7;A0A075B6Z2		Tcr-alpha;TRAJ56	A0N4V7_HUMAN HCG2039797 (Fragment) OS=Homo sapiens OX=9606 GN=Tcr-alpha PE=4 SV=1;A0A075B6Z2_HUMAN T cell receptor alpha joining 56 (Fragment) OS=Homo sapiens OX=9606 GN=TRAJ56 PE=4 SV=1	2	1	1	1	38.1	2.2136	0	0	0	0
H7C3Z6;E7EX83;Q5MD60;H7C0P6;E7ENQ1;H7C360;V9HWH3;E7EN19;B7Z3V5;Q53TX8;B7Z388;A0A0D9SEY1;G5E948;O95819	Mitogen-activated protein kinase kinase kinase kinase 4	MAP4K4;HEL-S-31	H7C3Z6_HUMAN Mitogen-activated protein kinase kinase kinase kinase 4 (Fragment) OS=Homo sapiens OX=9606 GN=MAP4K4 PE=1 SV=1;E7EX83_HUMAN Mitogen-activated protein kinase kinase kinase kinase 4 OS=Homo sapiens OX=9606 GN=MAP4K4 PE=1 SV=1;Q5MD60_HUMAN Mitoge	14	1	1	1	2.7	31.124	0	0	0	0
H9KV85;Q5XUU0;E9PN67;C9J066;A0A6F7YPF6;Q8N4C6	Ninein	NIN	H9KV85_HUMAN Ninein (Fragment) OS=Homo sapiens OX=9606 GN=NIN PE=1 SV=1;Q5XUU0_HUMAN Ninein isoform 6 OS=Homo sapiens OX=9606 PE=2 SV=1;E9PN67_HUMAN Ninein OS=Homo sapiens OX=9606 GN=NIN PE=1 SV=1;C9J066_HUMAN Ninein OS=Homo sapiens OX=9606 GN=NIN PE=1 SV=	6	1	1	1	0.5	184.49	0	0	0	0
B7Z856;A0A7R7YC49;A0A7R7YCG5;A0A804HL20;P56159	GDNF family receptor alpha-1	GFRA1	B7Z856_HUMAN cDNA FLJ51412, highly similar to GDNF family receptor alpha-1 OS=Homo sapiens OX=9606 PE=2 SV=1;A0A7R7YC49_HUMAN GDNF receptor alpha 1e OS=Homo sapiens OX=9606 GN=GFRalpha-1 PE=2 SV=1;A0A7R7YCG5_HUMAN GDNF receptor alpha 1d OS=Homo sapiens OX=	5	1	1	1	2.3	37.713	0	0	0	0
D2D4A4			D2D4A4_HUMAN Uncharacterized protein OS=Homo sapiens OX=9606 PE=2 SV=1	1	1	1	1	13.3	6.926	0	0	0	0
D7RXV9			D7RXV9_HUMAN DING protein p38 OS=Homo sapiens OX=9606 PE=3 SV=1	1	1	1	1	2.7	36.897	0	0	0	0
K7EL12		ZNF585B	K7EL12_HUMAN Zinc finger protein 585B (Fragment) OS=Homo sapiens OX=9606 GN=ZNF585B PE=1 SV=1	1	1	1	1	6.6	16.124	0	0	0	0
P26022	Pentraxin-related protein PTX3	PTX3	PTX3_HUMAN Pentraxin-related protein PTX3 OS=Homo sapiens OX=9606 GN=PTX3 PE=1 SV=3	1	1	1	1	1.8	41.975	0	0	0	0
P78527	DNA-dependent protein kinase catalytic subunit	PRKDC	PRKDC_HUMAN DNA-dependent protein kinase catalytic subunit OS=Homo sapiens OX=9606 GN=PRKDC PE=1 SV=3	1	1	1	1	0.3	469.08	0	0	0	0
Q8N3E6;Q9H834;Q5T2N8;Q5T9A4	ATPase family AAA domain-containing protein 3C;ATPase family AAA domain-containing protein 3B	DKFZp761L1023;ATAD3C;ATAD3B	Q8N3E6_HUMAN Uncharacterized protein DKFZp761L1023 (Fragment) OS=Homo sapiens OX=9606 GN=DKFZp761L1023 PE=2 SV=2;Q9H834_HUMAN cDNA FLJ13966 fis, clone Y79AA1001394, weakly similar to CELL DIVISION PROTEIN FTSH HOMOLOG OS=Homo sapiens OX=9606 PE=2 SV=1;ATD3	4	1	1	1	1.7	45.6	0	0	0	0
Q86YL3			Q86YL3_HUMAN INM04 OS=Homo sapiens OX=9606 PE=2 SV=1	1	1	1	1	8.2	16.121	0	0	0	0
