# Supplementary material for: HKDC1 promotes colorectal cancer progression by regulating RCOR1 expression to activate the Wnt/β-catenin pathway, enhancing proliferation, migration, and epithelial-mesenchymal transition
Source: J Biol Chem. 2025 Apr 8;301(5):108478. doi: 10.1016/j.jbc.2025.108478 (PMC12137164; doi:10.1016/j.jbc.2025.108478)
Supplement: Supplementary File 2 [file mmc2.xlsx]

## Sheet: Sheet1
ID	Sex	Age	Age，n＞60=1	Diameter of tumor(cm)	Diameter of tumor(cm)，n＞5=1	Lymphatic metastasis	Distant metastasis	TNM stage	TNM stage（Ⅰ/Ⅱ=0,Ⅲ/Ⅳ=1）	expression of HKDC1	expression of HKDC1 （n＞7.102729=high expression=1）
1	Female	65	1	5.6	1	Negative	Negative	Ⅰ	0	10.0574	1
2	Female	55	0	4.9	0	Positive	Negative	Ⅲ	1	3.94248	0
3	Male	56	0	7.3	1	Positive	Positive	Ⅳ	1	13.0034	1
4	Male	72	1	6.2	1	Positive	Positive	Ⅳ	1	14.3252	1
5	Female	79	1	4.8	0	Positive	Negative	Ⅲ	1	7.06463	0
6	Male	44	0	3.9	0	Negative	Negative	Ⅰ	0	8.96159	1
7	Female	61	1	4.6	0	Positive	Negative	Ⅲ	1	6.5352	0
8	Male	58	0	4.7	0	Negative	Negative	Ⅱ	0	4.16101	0
9	Male	75	1	8.6	1	Positive	Positive	Ⅳ	1	5.57792	0
10	Male	39	0	6.9	1	Positive	Negative	Ⅲ	1	5.9372	0
11	Female	71	1	7.3	1	Positive	Positive	Ⅳ	1	13.1959	1
12	Female	58	0	6.2	1	Negative	Negative	Ⅱ	0	12.4776	1
13	Male	40	0	5.3	1	Positive	Negative	Ⅲ	1	8.42096	1
14	Female	58	0	6.7	1	Positive	Positive	Ⅳ	1	8.98732	1
15	Male	59	0	4.6	0	Negative	Negative	Ⅱ	0	3.16191	0
16	Male	59	0	4.3	0	Negative	Negative	Ⅱ	0	5.55902	0
17	Male	47	0	3.8	0	Negative	Negative	Ⅰ	0	1.6983	0
18	Male	60	0	4.8	0	Positive	Negative	Ⅲ	1	3.82207	0
19	Female	68	1	6	1	Positive	Negative	Ⅲ	1	10.1542	1
20	Male	70	1	4.3	0	Negative	Negative	Ⅱ	0	3.13894	0
21	Male	76	1	4.8	0	Positive	Negative	Ⅲ	1	8.45545	1
22	Female	56	0	4.3	0	Negative	Negative	Ⅱ	0	12.5698	1
23	Male	61	1	7.6	1	Positive	Positive	Ⅳ	1	5.03416	0
24	Male	76	1	6.7	1	Positive	Positive	Ⅳ	1	20.6158	1
25	Female	53	0	4.6	0	Negative	Negative	Ⅱ	0	2.5454	0
26	Male	63	1	3.5	0	Negative	Negative	Ⅰ	0	9.47655	1
27	Male	65	1	3.9	0	Negative	Negative	Ⅱ	0	3.35438	0
28	Male	57	0	4.8	0	Positive	Negative	Ⅲ	1	7.13257	1
29	Female	80	1	5.5	1	Positive	Negative	Ⅲ	1	6.16742	0
30	Female	45	0	6.3	1	Positive	Positive	Ⅳ	1	28.1501	1
31	Male	53	0	4.3	0	Negative	Negative	Ⅱ	0	3.12948	0
32	Female	53	0	4.9	0	Positive	Negative	Ⅲ	1	8.19998	1
33	Female	71	1	5.8	1	Positive	Negative	Ⅲ	1	3.05303	0
34	Female	66	1	5.6	1	Positive	Negative	Ⅲ	1	7.05612	0
35	Female	49	0	4.4	0	Negative	Negative	Ⅱ	0	2.11243	0
36	Male	60	0	4.1	0	Negative	Negative	Ⅱ	0	3.49683	0
37	Male	70	1	4	0	Negative	Negative	Ⅰ	0	2.15828	0
38	Female	40	0	4.6	0	Negative	Negative	Ⅱ	0	3.18102	0
39	Male	55	0	6.3	1	Positive	Negative	Ⅲ	1	4.1406	0
40	Male	66	1	5.8	1	Positive	Negative	Ⅲ	1	9.1376	1
41	Male	54	0	4.8	0	Positive	Negative	Ⅲ	1	8.0952	1
42	Female	49	0	4.6	0	Negative	Negative	Ⅱ	0	3.05557	0
43	Female	71	1	5.5	1	Positive	Negative	Ⅲ	1	8.11934	1
44	Female	67	1	6.1	1	Positive	Negative	Ⅲ	1	7.07289	0
45	Female	68	1	5.5	1	Negative	Negative	Ⅱ	0	13.1348	1
46	Female	63	1	4.7	0	Positive	Negative	Ⅲ	1	6.1085	0
47	Female	50	0	4.3	0	Negative	Negative	Ⅱ	0	8.16893	1
48	Female	57	0	5.8	1	Positive	Negative	Ⅲ	1	9.06533	1
49	Male	66	1	4.6	0	Positive	Negative	Ⅲ	1	5.15721	0
50	Male	46	0	4.1	0	Negative	Negative	Ⅱ	0	3.02279	0
51	Male	70	1	7.2	1	Positive	Positive	Ⅳ	1	6.19592	0
52	Female	63	1	5.9	1	Positive	Negative	Ⅲ	1	15.2139	1
53	Male	45	0	6.3	1	Positive	Negative	Ⅲ	1	8.12364	1
54	Male	49	0	4.4	0	Negative	Negative	Ⅱ	0	6.06405	0
55	Male	62	1	6.4	1	Positive	Negative	Ⅲ	1	7.91329	1
56	Female	59	0	5.7	1	Positive	Negative	Ⅲ	1	8.42108	1
57	Female	80	1	6.6	1	Positive	Positive	Ⅳ	1	4.82427	0
58	Female	73	1	5.8	1	Positive	Negative	Ⅲ	1	9.05492	1
59	Female	46	0	4.5	0	Negative	Negative	Ⅱ	0	9.47709	1
60	Male	64	1	6	1	Positive	Negative	Ⅲ	1	9.29456	1
61	Male	53	0	5.3	1	Negative	Negative	Ⅱ	0	3.34939	0
62	Male	46	0	6.5	1	Negative	Negative	Ⅰ	0	11.5824	1
63	Female	66	1	6.9	1	Positive	Positive	Ⅳ	1	5.04562	0
64	Male	67	1	5.1	1	Negative	Negative	Ⅱ	0	4.00423	0
65	Female	48	0	4.5	0	Negative	Negative	Ⅱ	0	3.03265	0
66	Male	74	1	8.6	1	Positive	Positive	Ⅳ	1	4.99326	0
67	Male	71	1	4.7	0	Positive	Negative	Ⅲ	1	2.75986	0
68	Female	58	0	5.5	1	Positive	Negative	Ⅱ	0	6.08006	0
69	Female	59	0	4.3	0	Negative	Negative	Ⅱ	0	4.54882	0
70	Female	61	1	5.6	1	Positive	Negative	Ⅲ	1	12.1068	1
71	Female	49	0	3.9	0	Negative	Negative	Ⅱ	0	9.64339	1
72	Male	50	0	5.8	1	Positive	Negative	Ⅲ	1	9.67634	1
73	Male	75	1	9.5	1	Positive	Positive	Ⅳ	1	15.5543	1
74	Female	68	1	4.7	0	Positive	Negative	Ⅲ	1	5.00926	0
75	Female	60	0	5.7	1	Positive	Negative	Ⅲ	1	9.15101	1
76	Male	49	0	4.1	0	Negative	Negative	Ⅱ	0	4.76769	0
77	Female	74	1	5	0	Positive	Negative	Ⅲ	1	10.997	1
78	Male	52	0	4.3	0	Negative	Negative	Ⅱ	0	4.83881	0
79	Male	64	1	6.8	1	Positive	Positive	Ⅳ	1	14.3053	1
80	Male	47	0	4.2	0	Negative	Negative	Ⅱ	0	5.27145	0
81	Male	65	1	4.7	0	Positive	Negative	Ⅲ	1	14.6846	1
82	Female	61	1	7.3	1	Positive	Positive	Ⅳ	1	16.3989	1
83	Female	53	0	5.1	1	Negative	Negative	Ⅱ	0	7.18706	1
84	Male	60	0	4.4	0	Negative	Negative	Ⅱ	0	6.00099	0
85	Female	60	0	4.9	0	Positive	Negative	Ⅲ	1	6.3728	0
86	Male	51	0	5.3	1	Positive	Negative	Ⅲ	1	10.3761	1
87	Female	50	0	4.7	0	Negative	Negative	Ⅱ	0	8.47977	1
88	Male	64	1	5.8	1	Positive	Negative	Ⅲ	1	11.9656	1
89	Female	52	0	4.7	0	Negative	Negative	Ⅱ	0	13.7918	1
90	Female	65	1	6.5	1	Positive	Positive	Ⅳ	1	13.2299	1
